# Supplementary material for: Eco-Friendly Nitrogen-Doped Graphene Preparation and Design for the Oxygen Reduction Reaction
Source: Molecules. 2021 Jun 24;26(13):3858. doi: 10.3390/molecules26133858 (PMC8270343; doi:10.3390/molecules26133858)
Supplement: Supplementary file 1 [file molecules-26-03858-s001.zip]

Archive with 1 entries (1 files):
- molecules-1271254-supplementary.pdf
